# Supplementary material for: AS1411-Bivalent-Cholesterol-Anchor Equipped with Zinc Phthalocya-Nine Enables NK Cells Derived Exosomes to Realize Effective Tumor-Tropism Photodynamic Therapy
Source: Pharmaceutics. 2026 Mar 24;18(4):401. doi: 10.3390/pharmaceutics18040401 (PMC13118968; doi:10.3390/pharmaceutics18040401)
Supplement: Supplementary file 1 [file pharmaceutics-18-00401-s001.zip]

Archive with 11 entries (11 files):
- Figure S1.PNG
- Figure S10.PNG
- Figure S11.PNG
- Figure S2.PNG
- Figure S3.PNG
- Figure S4.PNG
- Figure S5.PNG
- Figure S6.PNG
- Figure S7.PNG
- Figure S8.PNG
- Figure S9.PNG
